# Supplementary material for: Optimization of yeast-based production of medicinal protoberberine alkaloids
Source: Microb Cell Fact. 2015 Sep 16;14:144. doi: 10.1186/s12934-015-0332-3 (PMC4574094; doi:10.1186/s12934-015-0332-3)
Supplement: Supplementary file 2 — Additional file 2. [file 12934_2015_332_MOESM2_ESM.xlsx]

## Sheet: Sheet1
Table S1.
Oligonucleotide primers used in this study.
Primer Name	Primer Sequence (5’→3’)	Reference
Topo and BP primers
TfCYP719A pENTR F	GGGGACAAGTTTGTACAAAAAAGCAGGCTTCTATACAATGGAGTTGGTGAGTTTATGGCTTGTT
TfCYP719A-s pENTR R	GGGGACCACTTTGTACAAGAAAGCTGGGTCTTAAAATTTTCTAGCGGTGATCTTCGC
TfCYP719A pENTR R	GGGGACCACTTTGTACAAGAAAGCTGGGTCAAATTTTCTAGCGGTGATCTTCGCCTC
pENTR.EGFP.fwd	CACCTATACAATGGTGAGCAAGGGCGAGGAG
pENTR.EGFP.rev	TTACTTGTACAGCTCGTCCATGCCGAGAG
Mutagenesis primers
CAST384M.F	AGCAAAGGGTACGCGAATTATGGTAAATCTT
CAST384M.R	TAATTCGCGTACCCTTTGCTACCTTAGATC
Sequencing primers
TfgCASseqF1	CTGGTCCGAATAAACTTCCC
TfgCASseqF2	GCCGAGAGAGAGGCATATTTAG
TfgCASseqR2	GCTACCTTAGATCCCATCAACG
TfgCASseqR1	GGTCCAGTGGTTTGACAATG
TfgS9OMTseqF1	CAGGTTTAGGCTTATCACGC
TfgS9OMTseqF2	GAGTTGCCTCATGTCATAGC
TfgS9OMTseqR1	CAGCTCCCATAGCTTGGTTA
BwSTOXoptseqF1	CTGGTGGTCACGACTTTGAAGGTT
BwSTOXoptseqR1	AACATGATCAGCGGAAACACCGT
BwSTOXoptseqF2	TCCCAGAATTGGGTGTTAAGCCAC
BwSTOXoptseqR2	AGAACCAGCTTCTTCCCATTCGGC
PsBBEinternal.v2.rev	GATTCAACCCAAGCTGTTTCCG	[14]
yPsMT1.seqR1	AACGGCCATACCATCGTTGA
CjS9OMT.Rv2	TCGGAAGCAACCAAGCATCT
yCjCAS.seqR1	GCAGCAACATTCAATGGACCCATAG
Holding vector primers
TPI1p.STOX.gibsonF	ATACATAAACTAAAATATACAATGTCCAAGATGGCCTCCTC
STE2t.STOX.gibsonR	CAAAGCCGTAAATTTTGATCAACTGGAGAATGGTGGAATACC
TEF1p.SOMT.gibsonF	AAGTTTTCCTAGGTATACAATGGCTCTCCAAGAAGGTGTTAATTATC
CYC1t.SOMT.gibsonR	CTAATACATGACTCGAGTTAAGATGCTACACCAGCAGTTGC
PGK1p.BBE.gibsonF	ACTTTTTACAACAAATATATACAATGATGTGCAGAAGCTTAACATTACGTTTC
PHO5t.BBE.gibsonR	AATATTATTTAGTTATACAAAACTACAATTCCTTCAACATGTAAATTTCCTCAAATTTC
GPDp.CAS.gibsonF	CTAGTGGATCCTATACAATGGAGTTGGTGAGTTTATGGCTTG
ADH1t.CAS.gibsonR	ATTTAGAAGTGGCGCGTTAAAATTTTCTAGCGGTGATCTTCGCC
GPDp.PsSTS.gibsonF	CTAGTGGATCCTATACAATGGAAAAGACCATTTTTTCCAACCCATG
ADH1t.PsSTS.gibsonR	ATTTAGAAGTGGCGCGTCAAACTCTTGGAACGATTCTAGCTTGC
GPDp.AmSTS.gibsonF	CTAGTGGATCCTATACAATGGAAGAAAAGATCATGACCAATAACTCT
ADH1t.AmSTS.gibsonRv2	ATTTAGAAGTGGCGCGTCACATTCTCGGCACTATGCCGGCTTCTAAAG
GPDp.CjCAS.gibsonF	CTAGTGGATCCTATACAATGGAAATGAACCCTTTGTTGGTTTGTGCTAC
ADH1t.CjCAS.gibsonR	ATTTAGAAGTGGCGCGTTAAACGTTTCTACCAGCAATTCTAGCTTCCAATG
TEF1p.PsMT1.gibsonFv3	CTAATCTAAGTTTTCCTAGGTATACAATGGCTACTAATGGTGAAATTTTCAA
CYC1t.PsMT1.gibsonRv3	AATGTAAGCGTGACATAACTAATTTACTTATGGAATTCGATAACATGTAAACCG
2658HXT7p.yBwSTOX.gibsonF	TTTTTTTAATTTTAATCAAAAAACTATACAATGTCCAAGATGGCCTCCTC
2658PGK1t.yBwSTOX.gibsonR	ATTGATCTATCGATTTCAATTCAATTCAATTCAACTGGAGAATGGTGGAATACC
TEF1p.yCjS9OMT.gibsonF	CTAATCTAAGTTTTCCTAGGTATACAATGTGCACCTCCTTGTCTG
CYC1t.yCjS9OMT.gibsonRv2	GACATAACTAATACATGACTCGAGTTAACAGTTAATCTTGTGAAATTCCATAACG
Gap repair primers
PsBBE-PGK1_FW	TATAGAACCCGAACGACCGAGCGCAGCGGCTTCACTCTTCCTTTTTTTCATTTT
PsBBE-PGK1_RV	TGAAGCTATGCATATAGGCATTTGCAAGAATTACTCGTG
TEF1-TfSOMT_FW	TTCTTGCAAATGCCTATATGCATAGCTTCAAAATGTTTC
TEF1-TfSOMT_RV	TCTACCGGCAGATCACAAATTAAAGCCTTCGAGCGTCCC
TfCAS-GPD_FWv2	GAAGGCTTTAATTTGTGATCTGCCGGTAGAGGTG
TfCAS-GPD_RVv2	ATGTATTAAGGTCCGGAGCTCTTCGAGTTTATCATTATCAATACTCGCC
TPI1yBwSTOX_FW	AAACTCGAAGAGCTCCGGACCTTAATACATTCAGACACT
TPI1yBwSTOX_RV	AGTTACGCGCTTCCTCGCTCACTGACTTTATGAACTCGTAAAAGCAAAGGTGGT
GPDp_HXT7p.RVv3	AATTGTTCCTACGAGGAGCTCTTCGAGTTTATCATTATCAATACTCGCC
GPDp_HXT7p.FWv2	AAACTCGAAGAGCTCCTCGTAGGAACAATTTCGGGC
CAS-GPD_YES1L_RVv3	AGTTACGCGCTTCCTCGCTCACTGACTTTAGAGCTCTTCGAGTTTATCATTATCAATAC
Chromosomal modification primers
LYS2-1.fwd	CAGAGAGAACCTGTGTTGTGGAGACTCCAACACTAAATTCCGACAAGTCCCGTTCTTTCACTTATCGCGACATCAACCGCAGATTGTACTGAGAGTGCAC	[14]
LYS2-1.rev	GTAAGTAATTGACCCATGGCAGGTGTTAAATGGGTAACTGTGCAACCATACTTACTCATCCATTCCGCTAAACGGCCCGGCGACTCACTATAGGGAGACC	“
LYS2intscreen.fwd	GAATGAAAGAGTAACCATTGTTGC	“
LYS2intscreen.rev	CAACATACCTTTACCAGCAGG	“
XI-3.fwd	CCAATCAAAGAAGCATCGGTTCAGATCGAGCAAACTGTAGGGAGAAAGGAAAGTAGAAATGCAGAGTGTGCTATATGTCCAGATTGTACTGAGAGTGCAC	“
XI-3.rev	GCAGGAGCCAATAGTAGTCGGAAAGATGAGTGTATAGATTTTTCGTATTTTATTTCGAGTAAAAATATCACGCTCTTAGGCGACTCACTATAGGGAGACC	“
XI-3intscreen.fwd	GGTTAGTTACTTGCTCTATGCG	“
XI-3intscreen.rev	GCAGTGGTGTTTTGATGTATAAG	“
Kpn1GWtoDI.F	GCACGGTACCTTCGAGTTTATCATTATCAATACTCGCC
SphIGWtoDI.R	GCAAGCATGCGGCCGCAAATTAAAGCCTTC
Table S2.
S9OMT and CAS orthologs identified by blastp search.
Description	Accession	% Identity	Alignment length	E value	Bit score
TfCAS query
(S)-canadine synthase [Thalictrum flavum subsp. glaucum]	[Genbank:AAU20771.1]	100	492	0	1022
Cytochrome P450 719A1 [Coptis japonica]	[Genbank:BAB68769.1]	86.73	490	0	897
(S)-canadine synthase [Coptis chinensis]	[Genbank:AGL76711.1]	85.71	490	0	886
Cytochrome P450 [Coptis japonica var. dissecta]	[Genbank:BAF98470.1]	73.93	491	0	739
Cytochrome P450 [Coptis japonica var. dissecta]	[Genbank:BAF98471.1]	67.82	491	0	707
Cytochrome P450 719A13 [Argemone mexicana]	[Genbank:ABR14721.1]	68.08	473	0	691
Stylopine synthase [Eschscholzia californica]	[Genbank:ACO90219.1]	65.43	486	0	684
Cytochrome P450 719A2 [Eschscholzia californica]	[Genbank:BAD98250.1]	65.23	486	0	681
Cytochrome P450 719A3 [Eschscholzia californica]	[Genbank:BAD98249.1]	64.4	486	0	667
TfS9OMT query
(S)-scoulerine 9-O-methyltransferase [Thalictrum flavum subsp. glaucum]	[Genbank:AAU20770.1]	100	355	0	728
(S)-scoulerine 9-O-methyltransferase [Coptis japonica]	[Genbank:BAA06192.1]	89.37	348	0	652
(S)-scoulerine 9-O-methyltransferase [Coptis chinensis]	[Genbank:ACL31653.1]	85.63	348	0	612
(S)-scoulerine 9-O-methyltransferase-like [Nelumbo nucifera]	[Genbank:XP_010242195.1]	62.29	350	1e-150	448
O-methyltransferase 1 [Papaver somniferum]	[Genbank:AFB74611.1]	59.05	359	4e-145	428
Scoulerine-9-O-methyltransferase [Papaver somniferum]	[Genbank:AFK73709.1]	58.77	359	2e-144	426
Scoulerine 9-O-methyltransferase [Thalictrum flavum]	[Genbank:ACO90249.1]	99.49	195	5e-135	395
(S)-scoulerine 9-O-methyltransferase [Thalictrum flavum subsp. glaucum]	[Genbank:AAU20770.1]	100	355	0	728
Table S3.
Yeast codon optimized coding sequences.
Sequence	Reference
>yPsS9OMT	Yanran Li, unpublished
atggctactaatggtgaaattttcaacacctacggtcacaaccatcaatctgctactgttactaagattaccgcctctaacgaatcttctaacggtgtttgttacttgtctgaaactgccaacttgggtaaattgatctgtattccaatggctttgagagctgctatggaattgaatgttttccaattgatctccaagttcggtactgatgctaaagtttccgcttctgaaattgcttctaagatgccaaatgctaagaacaatcctgaagctgcaatgtacttggacagaatcttgagattattgggtgcctcctctatcttgtctgtttctactactaagaaatccatcaacagaggtggtgatgatgttgttgtacacgaaaagttgtacggtttg…
>yCjS9OMT	This work
atgtgcacctccttgtctgaattgaagtgtccagttttctctaccaagagaaagttgttgttggaatttgccttgagaacctctgttgatatggctgctcaagaaggtgttaattacttgtctggtttgggtttgtccagattgatttgtttgccaatggctttgagagctgccattgaattgaatgttttcgaaatcatctctcaagctggtccagatgctcaattgtctccatctgatatcgttgctaagatcccaactaagaatccatctgctgctatttctttggacagaatcttgagaatgttgggtgcctcttctatcttgtctgtttctactacaaagtccggtagagtttacggtttgaacgaagaatctagatgcttggttgcttccgaa…
>yAmCAS	[14]
atggaagaaaagatcatgaccaataactctccctggattttgacctcctctactaccaccacaactactattttattgtctctattgttcactattttcataatattgagaagaaacaaaagctccagttctaaaatggtttggcctacgggtcctaagactctaccaattattggtaatatgaatatcttaggaggcacggcattacacgtcgtccttcacaatttggctaagacatacggtaatgttatgacaatatggattggctcttggaggcctgttatagttgtaagcgacatcgatagagcctgggaggtcttagtgaataagtcatccgattattctgctagggatatgccagaaataaccaaattagctacagcagattggaaaacaatt…
>yPsCAS	[14]
atggaaaagaccattttttccaacccatggattttgactacctctaccttggttgttatcaccatcattaccatgttgatggttttcaagagaaaaaagtcctccactatggtttggccaactggtccaaaaaccttgccaattattggtaacatgcacgttttgggtggtactgctttacaagttgtcttgcataacttggccaagattcatggtaacgttatgaccatttggatcggttcttggagaccagttatcgttgtttccgatattgatagagcctgggaagttttggttaacaaatcttctgattactccgccagagatatgccagaaattaccaagattatttccgccgattggaaaaccatttctacatctgattctggtccaggttgg…
>yCjCAS	This work
atggaaatgaaccctttgttggtttgtgctactgttgctatcgttttcgctactaccaccattatcagaatcttgttctcctcttcttccttgccacaaatgaagtggccatctggtccaagaaaattgccaattattggtaacttgcaccaattaggtgatgatgtcttgcatgttgctttggctaaattggcaaaagttcacggttctgttatgaccatttggattggttcttggagaccagttatcgttatctccgatattgaaaaggcttgggaagttttggttaacaagtctgctgattatggtgctagagatatgccagaaattaccaagattgcttctgcttcttggcataccatttctacatctgatgctggttctttctggcaaaatgtc…
>yBwSTOX	This work
atgtccaagatggcctcctctattttcgctactttttccttgttatcctccttgttgccaacttctttggcttcttctgatgctaactacgaagatttcttgcaatgcttggacttgtactcccaaaattccattccagtctataccagaaacacctcttcttacacttccattttggaatccaccatcaagaacttggttttcttgtctccaactactccaaagccaaactttatcgttactccaatgcaagaatcccacgttcaaacctctgttatttgttgtagaatgcacggtttacaaatgagaatcagatctggtggtcacgactttgaaggtttgtcttacgtttctaacgttccattcgttgttttggacttgatccacttgaaaaccatc…
